# Supplementary material for: Patterns of psychopathology and cognition in sex chromosome aneuploidy
Source: J Neurodev Disord. 2021 Dec 15;13:61. doi: 10.1186/s11689-021-09407-9 (PMC8903493; doi:10.1186/s11689-021-09407-9)
Supplement: Supplementary file 2 — Additional file 2: Supplementary Table 1. Demographic variables. [file 11689_2021_9407_MOESM2_ESM.xlsx]

## Sheet: Sheet1
	Supplementary Table 1. Demographic variables								Statistic
		Total	XX	XY	XXX	XXY	XYY	XXYY	SCA vs. Controls	Comparing all groups	Comparing SCA groups only
	Race/Ethnicity N (% of total sample)
	Asian	6 (2%)	2 (3%)	2 (3%)	1 (4%)	1 (2%)	0	0	χ2= 4.4	χ2= 23.1	χ2= 9.1
	Black	7 (3%)	1 (2%)	4 (6%)	0	2 (5%)	0	0
	American Indian/Alaska Native	1 (< 1%)	0	0	1 (4%)	0	0	0
	White	217 (90%)	53 (90%)	62 (86%)	24 (89%)	37 (90%)	22 (100%)	20 (100%)
	More than one race	8 (3%)	1 (2%)	4 (6%)	1 (4%)	1 (2%)	0	1 (5%)
	Not Reported	2 (< 1%)	2 (3%)	0	0	0	0	0
	Hispanic	8 (3%)	3 (5%)	1 (1%)	3 (11%)	0	0	1 (5%)	χ2= 0.1	χ2= 8.9	χ2= 6.8
	Non-Hispanic	233 (97%)	56 (95%)	71 (99%)	24 (89%)	41 (100%)	22 (100%)	19 (95%)
	Clinician-rated Tanner Stage^c, d
	N (% of total sample)
	1	41 (17%)	6 (10%)	4 (6%)	5 (19%)	12 (29%)	7 (32%)	7 (35%)	χ2= 18.8*	χ2= 38.2*	χ2= 14.2
	2	43 (18%)	11 (19%)	13 (18%)	9 (33%)	3 (7%)	4 (18%)	3 (15%)
	3	59 (24%)	10 (17%)	23 (32%)	5 (19%)	10 (24%)	8 (36%)	3 (15%)
	4	60 (25%)	21 (36%)	16 (22%)	5 (19%)	10 (24%)	2 (9%)	6 (30%)
	5	32 (13%)	10 (17%)	12 (17%)	3 (11%)	5 (12%)	1 (4%)	1 (5%)
	Missing	6 (2%)	1 (2%)	4 (6%)	0	1 (2%)	0	0
	Note. *uncorrected p<.05; **uncorrected p<.001
	^c Marshall, W. A., & Tanner, J. M. (1969). Variations in pattern of pubertal changes in girls. Archives of Disease in Childhood, 44(235), 291–303.
	^d Marshall, W. A., & Tanner, J. M. (1970). Variations in the Pattern of Pubertal Changes in Boys. Archives of Disease in Childhood, 45(239), 13–23.
